# Supplementary material for: Comprehensive analysis based on DNA methylation and RNA-seq reveals hypermethylation of the up-regulated WT1 gene with potential mechanisms in PAM50 subtypes of breast cancer
Source: PeerJ. 2021 May 4;9:e11377. doi: 10.7717/peerj.11377 (PMC8103922; doi:10.7717/peerj.11377)
Supplement: Supplemental Information 4 [file peerj-09-11377-s004.xlsx]

## Sheet: sheet1
Supplementary Table S3.WT1 potential downstream gene list.
ID	Gene symbol	SiteCount
ENSG00000000460	C1orf112	1
ENSG00000001036	FUCA2	1
ENSG00000001167	NFYA	1
ENSG00000001460	STPG1	1
ENSG00000001461	NIPAL3	1
ENSG00000001497	LAS1L	2
ENSG00000001617	SEMA3F	1
ENSG00000001626	CFTR	1
ENSG00000001630	CYP51A1	1
ENSG00000002016	RAD52	1
ENSG00000002079	MYH16	2
ENSG00000002549	LAP3	1
ENSG00000002586	CD99	2
ENSG00000002726	AOC1	1
ENSG00000002745	WNT16	1
ENSG00000002822	MAD1L1	1
ENSG00000002834	LASP1	1
ENSG00000002919	SNX11	1
ENSG00000003056	M6PR	1
ENSG00000003096	KLHL13	2
ENSG00000003137	CYP26B1	1
ENSG00000003147	ICA1	1
ENSG00000003249	DBNDD1	1
ENSG00000003393	ALS2	1
ENSG00000003400	CASP10	1
ENSG00000003402	CFLAR	2
ENSG00000003756	RBM5	1
ENSG00000003989	SLC7A2	1
ENSG00000004059	ARF5	1
ENSG00000004139	SARM1	1
ENSG00000004455	AK2	2
ENSG00000004478	FKBP4	1
ENSG00000004487	KDM1A	1
ENSG00000004534	RBM6	2
ENSG00000004660	CAMKK1	1
ENSG00000004700	RECQL	1
ENSG00000004766	VPS50	1
ENSG00000004799	PDK4	1
ENSG00000004846	ABCB5	1
ENSG00000004848	ARX	1
ENSG00000004866	ST7	1
ENSG00000004897	CDC27	2
ENSG00000004939	SLC4A1	1
ENSG00000004948	CALCR	2
ENSG00000004975	DVL2	2
ENSG00000005001	PRSS22	1
ENSG00000005020	SKAP2	2
ENSG00000005022	SLC25A5	1
ENSG00000005073	HOXA11	1
ENSG00000005102	MEOX1	1
ENSG00000005156	LIG3	1
ENSG00000005175	RPAP3	2
ENSG00000005187	ACSM3	1
ENSG00000005189	AC004381.6	2
ENSG00000005194	CIAPIN1	1
ENSG00000005238	FAM214B	1
ENSG00000005243	COPZ2	1
ENSG00000005249	PRKAR2B	1
ENSG00000005302	MSL3	1
ENSG00000005339	CREBBP	1
ENSG00000005421	PON1	1
ENSG00000005448	WDR54	1
ENSG00000005469	CROT	1
ENSG00000005471	ABCB4	1
ENSG00000005486	RHBDD2	1
ENSG00000005700	IBTK	1
ENSG00000005801	ZNF195	1
ENSG00000005810	MYCBP2	3
ENSG00000005812	FBXL3	1
ENSG00000005844	ITGAL	1
ENSG00000005882	PDK2	2
ENSG00000005884	ITGA3	1
ENSG00000006015	C19orf60	1
ENSG00000006025	OSBPL7	1
ENSG00000006071	ABCC8	1
ENSG00000006118	TMEM132A	1
ENSG00000006125	AP2B1	1
ENSG00000006128	TAC1	1
ENSG00000006194	ZNF263	1
ENSG00000006210	CX3CL1	1
ENSG00000006282	SPATA20	1
ENSG00000006283	CACNA1G	1
ENSG00000006377	DLX6	1
ENSG00000006451	RALA	1
ENSG00000006459	KDM7A	1
ENSG00000006468	ETV1	2
ENSG00000006530	AGK	2
ENSG00000006555	TTC22	2
ENSG00000006576	PHTF2	1
ENSG00000006607	FARP2	1
ENSG00000006611	USH1C	3
ENSG00000006625	GGCT	1
ENSG00000006695	COX10	1
ENSG00000006704	GTF2IRD1	1
ENSG00000006712	PAF1	1
ENSG00000006715	VPS41	1
ENSG00000006740	ARHGAP44	1
ENSG00000006747	SCIN	2
ENSG00000006756	ARSD	1
ENSG00000006837	CDKL3	2
ENSG00000007001	UPP2	2
ENSG00000007047	MARK4	1
ENSG00000007062	PROM1	2
ENSG00000007129	CEACAM21	2
ENSG00000007168	PAFAH1B1	2
ENSG00000007202	KIAA0100	2
ENSG00000007237	GAS7	1
ENSG00000007264	MATK	1
ENSG00000007341	ST7L	1
ENSG00000007350	TKTL1	1
ENSG00000007372	PAX6	2
ENSG00000007384	RHBDF1	1
ENSG00000007392	LUC7L	1
ENSG00000007545	CRAMP1	1
ENSG00000007866	TEAD3	1
ENSG00000007908	SELE	1
ENSG00000007923	DNAJC11	1
ENSG00000008018	PSMB1	1
ENSG00000008083	JARID2	2
ENSG00000008130	NADK	1
ENSG00000008196	TFAP2B	1
ENSG00000008256	CYTH3	2
ENSG00000008277	ADAM22	1
ENSG00000008282	SYPL1	1
ENSG00000008294	SPAG9	1
ENSG00000008311	AASS	1
ENSG00000008382	MPND	1
ENSG00000008394	MGST1	2
ENSG00000008441	NFIX	1
ENSG00000008513	ST3GAL1	1
ENSG00000008517	IL32	1
ENSG00000008710	PKD1	1
ENSG00000008838	MED24	1
ENSG00000008853	RHOBTB2	1
ENSG00000008869	HEATR5B	1
ENSG00000008952	SEC62	1
ENSG00000009307	CSDE1	1
ENSG00000009335	UBE3C	1
ENSG00000009413	REV3L	1
ENSG00000009780	FAM76A	2
ENSG00000009790	TRAF3IP3	1
ENSG00000009830	POMT2	1
ENSG00000009844	VTA1	1
ENSG00000009950	MLXIPL	1
ENSG00000009954	BAZ1B	2
ENSG00000010030	ETV7	1
ENSG00000010072	SPRTN	1
ENSG00000010244	ZNF207	1
ENSG00000010278	CD9	1
ENSG00000010310	GIPR	1
ENSG00000010318	PHF7	2
ENSG00000010379	SLC6A13	1
ENSG00000010539	ZNF200	1
ENSG00000010626	LRRC23	1
ENSG00000010671	BTK	1
ENSG00000010704	HFE	1
ENSG00000010803	SCMH1	2
ENSG00000010810	FYN	2
ENSG00000010932	FMO1	1
ENSG00000011009	LYPLA2	2
ENSG00000011028	MRC2	1
ENSG00000011052	NME1-NME2	2
ENSG00000011143	MKS1	1
ENSG00000011243	AKAP8L	1
ENSG00000011258	MBTD1	1
ENSG00000011260	UTP18	1
ENSG00000011275	RNF216	1
ENSG00000011332	DPF1	1
ENSG00000011347	SYT7	1
ENSG00000011376	LARS2	2
ENSG00000011422	PLAUR	2
ENSG00000011426	ANLN	1
ENSG00000011454	RABGAP1	1
ENSG00000011478	QPCTL	1
ENSG00000011485	PPP5C	1
ENSG00000011566	MAP4K3	1
ENSG00000012048	BRCA1	1
ENSG00000012061	ERCC1	2
ENSG00000012171	SEMA3B	1
ENSG00000012211	PRICKLE3	1
ENSG00000012223	LTF	1
ENSG00000012232	EXTL3	1
ENSG00000012822	CALCOCO1	1
ENSG00000012963	UBR7	2
ENSG00000013275	PSMC4	1
ENSG00000013288	MAN2B2	1
ENSG00000013297	CLDN11	1
ENSG00000013364	MVP	1
ENSG00000013374	NUB1	1
ENSG00000013375	PGM3	1
ENSG00000013441	CLK1	1
ENSG00000013503	POLR3B	1
ENSG00000013523	ANGEL1	1
ENSG00000013561	RNF14	1
ENSG00000013563	DNASE1L1	2
ENSG00000013573	DDX11	2
ENSG00000013588	GPRC5A	2
ENSG00000013810	TACC3	1
ENSG00000014123	UFL1	1
ENSG00000014138	POLA2	2
ENSG00000014216	CAPN1	1
ENSG00000014641	MDH1	1
ENSG00000015475	BID	1
ENSG00000015676	NUDCD3	1
ENSG00000016402	IL20RA	2
ENSG00000017260	ATP2C1	1
ENSG00000017483	SLC38A5	1
ENSG00000017797	RALBP1	1
ENSG00000018189	RUFY3	1
ENSG00000018280	SLC11A1	1
ENSG00000018408	WWTR1	1
ENSG00000018510	AGPS	1
ENSG00000018625	ATP1A2	1
ENSG00000018699	TTC27	1
ENSG00000018869	ZNF582	2
ENSG00000019144	PHLDB1	2
ENSG00000019186	CYP24A1	1
ENSG00000019485	PRDM11	1
ENSG00000019991	HGF	1
ENSG00000020129	NCDN	1
ENSG00000020181	ADGRA2	1
ENSG00000020426	MNAT1	1
ENSG00000020577	SAMD4A	2
ENSG00000021300	PLEKHB1	1
ENSG00000021355	SERPINB1	1
ENSG00000021461	CYP3A43	1
ENSG00000021488	SLC7A9	1
ENSG00000021645	NRXN3	1
ENSG00000021762	OSBPL5	1
ENSG00000021776	AQR	1
ENSG00000021826	CPS1	1
ENSG00000022267	FHL1	1
ENSG00000022277	RTFDC1	1
ENSG00000022355	GABRA1	1
ENSG00000022567	SLC45A4	1
ENSG00000022840	RNF10	2
ENSG00000022976	ZNF839	2
ENSG00000023041	ZDHHC6	2
ENSG00000023171	GRAMD1B	2
ENSG00000023228	NDUFS1	1
ENSG00000023330	ALAS1	1
ENSG00000023697	DERA	1
ENSG00000023892	DEF6	1
ENSG00000023902	PLEKHO1	1
ENSG00000024048	UBR2	1
ENSG00000024422	EHD2	2
ENSG00000024526	DEPDC1	1
ENSG00000024862	CCDC28A	1
ENSG00000025293	PHF20	1
ENSG00000025423	HSD17B6	1
ENSG00000025434	NR1H3	2
ENSG00000025770	NCAPH2	1
ENSG00000025772	TOMM34	2
ENSG00000025800	KPNA6	1
ENSG00000026103	FAS	1
ENSG00000026297	RNASET2	1
ENSG00000026508	CD44	1
ENSG00000026652	AGPAT4	1
ENSG00000026950	BTN3A1	1
ENSG00000027075	PRKCH	1
ENSG00000027697	IFNGR1	1
ENSG00000027847	B4GALT7	2
ENSG00000027869	SH2D2A	1
ENSG00000028116	VRK2	1
ENSG00000028203	VEZT	1
ENSG00000028277	POU2F2	1
ENSG00000028310	BRD9	1
ENSG00000028528	SNX1	1
ENSG00000028839	TBPL1	1
ENSG00000029363	BCLAF1	1
ENSG00000029364	SLC39A9	2
ENSG00000029534	ANK1	1
ENSG00000029639	TFB1M	1
ENSG00000029993	HMGB3	1
ENSG00000030066	NUP160	1
ENSG00000030582	GRN	1
ENSG00000031003	FAM13B	1
ENSG00000031698	SARS	1
ENSG00000032219	ARID4A	1
ENSG00000032389	TSSC1	1
ENSG00000032444	PNPLA6	1
ENSG00000032742	IFT88	1
ENSG00000033011	ALG1	3
ENSG00000033030	ZCCHC8	1
ENSG00000033050	ABCF2	2
ENSG00000033100	CHPF2	1
ENSG00000033122	LRRC7	1
ENSG00000033178	UBA6	1
ENSG00000033327	GAB2	1
ENSG00000033627	ATP6V0A1	1
ENSG00000033800	PIAS1	1
ENSG00000034053	APBA2	2
ENSG00000034239	EFCAB1	2
ENSG00000034510	TMSB10	1
ENSG00000034533	ASTE1	1
ENSG00000034677	RNF19A	2
ENSG00000034713	GABARAPL2	2
ENSG00000035403	VCL	1
ENSG00000035499	DEPDC1B	1
ENSG00000035664	DAPK2	1
ENSG00000035681	NSMAF	1
ENSG00000035928	RFC1	1
ENSG00000036054	TBC1D23	1
ENSG00000036257	CUL3	2
ENSG00000036448	MYOM2	1
ENSG00000036530	CYP46A1	1
ENSG00000036549	ZZZ3	1
ENSG00000036565	SLC18A1	1
ENSG00000036672	USP2	1
ENSG00000036828	CASR	1
ENSG00000037042	TUBG2	1
ENSG00000037749	MFAP3	2
ENSG00000038210	PI4K2B	1
ENSG00000038219	BOD1L1	1
ENSG00000038274	MAT2B	1
ENSG00000038295	TLL1	1
ENSG00000038382	TRIO	2
ENSG00000038427	VCAN	1
ENSG00000038532	CLEC16A	2
ENSG00000039068	CDH1	1
ENSG00000039139	DNAH5	1
ENSG00000039319	ZFYVE16	1
ENSG00000039523	FAM65A	1
ENSG00000039560	RAI14	2
ENSG00000039600	SOX30	1
ENSG00000039987	BEST2	1
ENSG00000040199	PHLPP2	1
ENSG00000040341	STAU2	1
ENSG00000040487	PQLC2	1
ENSG00000040608	RTN4R	1
ENSG00000040731	CDH10	1
ENSG00000040933	INPP4A	2
ENSG00000041353	RAB27B	1
ENSG00000041357	PSMA4	2
ENSG00000041515	MYO16	1
ENSG00000041802	LSG1	2
ENSG00000041982	TNC	2
ENSG00000042062	FAM65C	1
ENSG00000042088	TDP1	1
ENSG00000042429	MED17	1
ENSG00000042445	RETSAT	1
ENSG00000042493	CAPG	1
ENSG00000042753	AP2S1	1
ENSG00000042980	ADAM28	1
ENSG00000043355	ZIC2	1
ENSG00000043462	LCP2	1
ENSG00000043514	TRIT1	1
ENSG00000043591	ADRB1	1
ENSG00000044090	CUL7	1
ENSG00000044115	CTNNA1	2
ENSG00000044524	EPHA3	1
ENSG00000046647	GEMIN8	1
ENSG00000046651	OFD1	1
ENSG00000047056	WDR37	1
ENSG00000047188	YTHDC2	1
ENSG00000047249	ATP6V1H	1
ENSG00000047346	FAM214A	1
ENSG00000047365	ARAP2	2
ENSG00000047410	TPR	1
ENSG00000047578	KIAA0556	1
ENSG00000047579	DTNBP1	2
ENSG00000047621	C12orf4	2
ENSG00000048028	USP28	1
ENSG00000048052	HDAC9	1
ENSG00000048162	NOP16	1
ENSG00000048342	CC2D2A	1
ENSG00000048405	ZNF800	1
ENSG00000048462	TNFRSF17	1
ENSG00000048471	SNX29	1
ENSG00000048707	VPS13D	2
ENSG00000048740	CELF2	2
ENSG00000048828	FAM120A	2
ENSG00000048991	R3HDM1	1
ENSG00000049167	ERCC8	1
ENSG00000049192	ADAMTS6	1
ENSG00000049239	H6PD	1
ENSG00000049245	VAMP3	1
ENSG00000049246	PER3	1
ENSG00000049247	UTS2	1
ENSG00000049283	EPN3	1
ENSG00000049323	LTBP1	1
ENSG00000049449	RCN1	2
ENSG00000049540	ELN	1
ENSG00000049541	RFC2	2
ENSG00000049618	ARID1B	2
ENSG00000049656	CLPTM1L	1
ENSG00000049759	NEDD4L	1
ENSG00000049768	FOXP3	1
ENSG00000049883	PTCD2	1
ENSG00000050165	DKK3	1
ENSG00000050327	ARHGEF5	1
ENSG00000050344	NFE2L3	1
ENSG00000050405	LIMA1	1
ENSG00000050426	LETMD1	3
ENSG00000050438	SLC4A8	2
ENSG00000050555	LAMC3	2
ENSG00000050730	TNIP3	1
ENSG00000050748	MAPK9	1
ENSG00000050767	COL23A1	1
ENSG00000051009	FAM160A2	1
ENSG00000051108	HERPUD1	1
ENSG00000051180	RAD51	1
ENSG00000051382	PIK3CB	1
ENSG00000051596	THOC3	1
ENSG00000051825	MPHOSPH9	2
ENSG00000052126	PLEKHA5	1
ENSG00000052344	PRSS8	1
ENSG00000052723	SIKE1	1
ENSG00000052749	RRP12	1
ENSG00000052795	FNIP2	1
ENSG00000052802	MSMO1	1
ENSG00000052841	TTC17	1
ENSG00000052850	ALX4	1
ENSG00000053108	FSTL4	2
ENSG00000053254	FOXN3	1
ENSG00000053371	AKR7A2	1
ENSG00000053372	MRTO4	1
ENSG00000053438	NNAT	1
ENSG00000053501	USE1	1
ENSG00000053702	NRIP2	1
ENSG00000053747	LAMA3	1
ENSG00000053900	ANAPC4	1
ENSG00000054116	TRAPPC3	2
ENSG00000054118	THRAP3	1
ENSG00000054267	ARID4B	1
ENSG00000054282	SDCCAG8	1
ENSG00000054356	PTPRN	1
ENSG00000054392	HHAT	2
ENSG00000054523	KIF1B	1
ENSG00000054598	FOXC1	1
ENSG00000054611	TBC1D22A	1
ENSG00000054654	SYNE2	1
ENSG00000054690	PLEKHH1	1
ENSG00000054803	CBLN4	1
ENSG00000054938	CHRDL2	1
ENSG00000055044	NOP58	1
ENSG00000055070	SZRD1	1
ENSG00000055118	KCNH2	2
ENSG00000055130	CUL1	1
ENSG00000055147	FAM114A2	2
ENSG00000055163	CYFIP2	1
ENSG00000055208	TAB2	1
ENSG00000055332	EIF2AK2	2
ENSG00000055483	USP36	2
ENSG00000055732	MCOLN3	1
ENSG00000055917	PUM2	2
ENSG00000055955	ITIH4	1
ENSG00000055957	ITIH1	1
ENSG00000056050	HPF1	1
ENSG00000056097	ZFR	1
ENSG00000056277	ZNF280C	1
ENSG00000056291	NPFFR2	1
ENSG00000056558	TRAF1	1
ENSG00000056586	RC3H2	2
ENSG00000056972	TRAF3IP2	1
ENSG00000057252	SOAT1	1
ENSG00000057294	PKP2	2
ENSG00000057608	GDI2	1
ENSG00000057663	ATG5	3
ENSG00000057704	TMCC3	1
ENSG00000057935	MTA3	1
ENSG00000058085	LAMC2	2
ENSG00000058091	CDK14	1
ENSG00000058272	PPP1R12A	1
ENSG00000058404	CAMK2B	1
ENSG00000058453	CROCC	3
ENSG00000058600	POLR3E	1
ENSG00000058673	ZC3H11A	1
ENSG00000058729	RIOK2	2
ENSG00000058799	YIPF1	1
ENSG00000058804	NDC1	1
ENSG00000058866	DGKG	1
ENSG00000059378	PARP12	2
ENSG00000059588	TARBP1	1
ENSG00000059691	GATB	1
ENSG00000059728	MXD1	3
ENSG00000059758	CDK17	2
ENSG00000059769	DNAJC25	2
ENSG00000060069	CTDP1	1
ENSG00000060138	YBX3	1
ENSG00000060237	WNK1	1
ENSG00000060339	CCAR1	1
ENSG00000060558	GNA15	1
ENSG00000060642	PIGV	1
ENSG00000060656	PTPRU	1
ENSG00000060688	SNRNP40	1
ENSG00000060709	RIMBP2	1
ENSG00000060718	COL11A1	2
ENSG00000060749	QSER1	2
ENSG00000060971	ACAA1	1
ENSG00000060982	BCAT1	2
ENSG00000061273	HDAC7	2
ENSG00000061455	PRDM6	1
ENSG00000061656	SPAG4	1
ENSG00000061676	NCKAP1	1
ENSG00000061794	MRPS35	2
ENSG00000061936	SFSWAP	2
ENSG00000061938	TNK2	1
ENSG00000061987	MON2	1
ENSG00000062038	CDH3	1
ENSG00000062194	GPBP1	1
ENSG00000062485	CS	1
ENSG00000062582	MRPS24	2
ENSG00000062598	ELMO2	1
ENSG00000062650	WAPL	2
ENSG00000062716	VMP1	1
ENSG00000063015	SEZ6	2
ENSG00000063127	SLC6A16	1
ENSG00000063176	SPHK2	1
ENSG00000063244	U2AF2	1
ENSG00000063322	MED29	1
ENSG00000063438	AHRR	2
ENSG00000063587	ZNF275	1
ENSG00000063601	MTMR1	1
ENSG00000063761	ADCK1	1
ENSG00000063854	HAGH	1
ENSG00000063978	RNF4	1
ENSG00000064012	CASP8	1
ENSG00000064042	LIMCH1	1
ENSG00000064102	ASUN	1
ENSG00000064115	TM7SF3	1
ENSG00000064218	DMRT3	1
ENSG00000064225	ST3GAL6	1
ENSG00000064270	ATP2C2	2
ENSG00000064309	CDON	1
ENSG00000064313	TAF2	2
ENSG00000064419	TNPO3	2
ENSG00000064490	RFXANK	1
ENSG00000064607	SUGP2	1
ENSG00000064651	SLC12A2	1
ENSG00000064655	EYA2	1
ENSG00000064666	CNN2	2
ENSG00000064703	DDX20	1
ENSG00000064726	BTBD1	1
ENSG00000064787	BCAS1	1
ENSG00000064886	CHI3L2	1
ENSG00000064933	PMS1	1
ENSG00000064961	HMG20B	1
ENSG00000064995	TAF11	1
ENSG00000065000	AP3D1	1
ENSG00000065029	ZNF76	2
ENSG00000065060	UHRF1BP1	1
ENSG00000065135	GNAI3	1
ENSG00000065150	IPO5	1
ENSG00000065154	OAT	1
ENSG00000065243	PKN2	1
ENSG00000065268	WDR18	1
ENSG00000065308	TRAM2	1
ENSG00000065320	NTN1	1
ENSG00000065328	MCM10	1
ENSG00000065357	DGKA	1
ENSG00000065361	ERBB3	2
ENSG00000065413	ANKRD44	1
ENSG00000065457	ADAT1	2
ENSG00000065485	PDIA5	1
ENSG00000065518	NDUFB4	1
ENSG00000065526	SPEN	1
ENSG00000065534	MYLK	1
ENSG00000065600	TMEM206	1
ENSG00000065609	SNAP91	1
ENSG00000065618	COL17A1	1
ENSG00000065621	GSTO2	1
ENSG00000065717	TLE2	1
ENSG00000065802	ASB1	2
ENSG00000065809	FAM107B	1
ENSG00000065833	ME1	1
ENSG00000065882	TBC1D1	1
ENSG00000065883	CDK13	2
ENSG00000065970	FOXJ2	1
ENSG00000065978	YBX1	1
ENSG00000065989	PDE4A	1
ENSG00000066027	PPP2R5A	1
ENSG00000066032	CTNNA2	1
ENSG00000066044	ELAVL1	2
ENSG00000066056	TIE1	1
ENSG00000066084	DIP2B	1
ENSG00000066117	SMARCD1	1
ENSG00000066135	KDM4A	1
ENSG00000066136	NFYC	2
ENSG00000066185	ZMYND12	2
ENSG00000066279	ASPM	1
ENSG00000066322	ELOVL1	1
ENSG00000066379	ZNRD1	2
ENSG00000066405	CLDN18	1
ENSG00000066427	ATXN3	1
ENSG00000066468	FGFR2	1
ENSG00000066557	LRRC40	2
ENSG00000066629	EML1	1
ENSG00000066651	TRMT11	2
ENSG00000066654	THUMPD1	1
ENSG00000066697	MSANTD3	2
ENSG00000066739	ATG2B	1
ENSG00000066777	ARFGEF1	1
ENSG00000066827	ZFAT	2
ENSG00000066855	MTFR1	1
ENSG00000066923	STAG3	1
ENSG00000066933	MYO9A	1
ENSG00000067057	PFKP	1
ENSG00000067066	SP100	1
ENSG00000067082	KLF6	2
ENSG00000067141	NEO1	3
ENSG00000067191	CACNB1	1
ENSG00000067221	STOML1	1
ENSG00000067225	PKM	1
ENSG00000067334	DNTTIP2	1
ENSG00000067365	METTL22	2
ENSG00000067369	TP53BP1	2
ENSG00000067533	RRP15	1
ENSG00000067601	PMS2P4	1
ENSG00000067606	PRKCZ	1
ENSG00000067715	SYT1	2
ENSG00000067798	NAV3	1
ENSG00000067840	PDZD4	1
ENSG00000067900	ROCK1	1
ENSG00000067955	CBFB	1
ENSG00000068024	HDAC4	1
ENSG00000068120	COASY	2
ENSG00000068305	MEF2A	1
ENSG00000068308	OTUD5	2
ENSG00000068323	TFE3	1
ENSG00000068354	TBC1D25	1
ENSG00000068366	ACSL4	1
ENSG00000068383	INPP5A	1
ENSG00000068400	GRIPAP1	1
ENSG00000068438	FTSJ1	1
ENSG00000068489	PRR11	1
ENSG00000068615	REEP1	1
ENSG00000068650	ATP11A	1
ENSG00000068654	POLR1A	1
ENSG00000068697	LAPTM4A	1
ENSG00000068724	TTC7A	1
ENSG00000068745	IP6K2	1
ENSG00000068796	KIF2A	1
ENSG00000068831	RASGRP2	1
ENSG00000068878	PSME4	1
ENSG00000068885	IFT80	1
ENSG00000068971	PPP2R5B	1
ENSG00000069011	PITX1	1
ENSG00000069020	MAST4	1
ENSG00000069188	SDK2	1
ENSG00000069248	NUP133	1
ENSG00000069275	NUCKS1	1
ENSG00000069329	VPS35	1
ENSG00000069345	DNAJA2	1
ENSG00000069399	BCL3	2
ENSG00000069431	ABCC9	1
ENSG00000069702	TGFBR3	1
ENSG00000069869	NEDD4	2
ENSG00000069943	PIGB	1
ENSG00000069956	MAPK6	1
ENSG00000069966	GNB5	1
ENSG00000069974	RAB27A	1
ENSG00000069998	CECR5	1
ENSG00000070010	UFD1L	1
ENSG00000070018	LRP6	1
ENSG00000070061	IKBKAP	1
ENSG00000070081	NUCB2	1
ENSG00000070087	PFN2	1
ENSG00000070159	PTPN3	1
ENSG00000070182	SPTB	1
ENSG00000070193	FGF10	1
ENSG00000070269	TMEM260	1
ENSG00000070366	SMG6	2
ENSG00000070371	CLTCL1	1
ENSG00000070413	DGCR2	1
ENSG00000070444	MNT	2
ENSG00000070476	ZXDC	1
ENSG00000070495	JMJD6	1
ENSG00000070501	POLB	1
ENSG00000070526	ST6GALNAC1	2
ENSG00000070601	FRMPD1	2
ENSG00000070614	NDST1	1
ENSG00000070669	ASNS	1
ENSG00000070718	AP3M2	1
ENSG00000070731	ST6GALNAC2	1
ENSG00000070756	PABPC1	1
ENSG00000070759	TESK2	1
ENSG00000070770	CSNK2A2	1
ENSG00000070778	PTPN21	1
ENSG00000070785	EIF2B3	2
ENSG00000070808	CAMK2A	1
ENSG00000070814	TCOF1	2
ENSG00000070831	CDC42	1
ENSG00000070882	OSBPL3	1
ENSG00000070886	EPHA8	2
ENSG00000070915	SLC12A3	1
ENSG00000070950	RAD18	1
ENSG00000070961	ATP2B1	1
ENSG00000071051	NCK2	1
ENSG00000071054	MAP4K4	1
ENSG00000071073	MGAT4A	1
ENSG00000071082	RPL31	1
ENSG00000071205	ARHGAP10	1
ENSG00000071242	RPS6KA2	2
ENSG00000071243	ING3	1
ENSG00000071246	VASH1	1
ENSG00000071282	LMCD1	1
ENSG00000071462	WBSCR22	1
ENSG00000071564	TCF3	1
ENSG00000071626	DAZAP1	1
ENSG00000071794	HLTF	1
ENSG00000071889	FAM3A	1
ENSG00000071994	PDCD2	1
ENSG00000072041	SLC6A15	1
ENSG00000072042	RDH11	1
ENSG00000072062	PRKACA	1
ENSG00000072071	ADGRL1	1
ENSG00000072110	ACTN1	1
ENSG00000072121	ZFYVE26	1
ENSG00000072135	PTPN18	1
ENSG00000072163	LIMS2	1
ENSG00000072195	SPEG	1
ENSG00000072201	LNX1	1
ENSG00000072210	ALDH3A2	1
ENSG00000072274	TFRC	1
ENSG00000072415	MPP5	2
ENSG00000072501	SMC1A	1
ENSG00000072518	MARK2	1
ENSG00000072609	CHFR	1
ENSG00000072682	P4HA2	1
ENSG00000072736	NFATC3	1
ENSG00000072756	TRNT1	1
ENSG00000072778	ACADVL	1
ENSG00000072786	STK10	1
ENSG00000072803	FBXW11	1
ENSG00000072840	EVC	1
ENSG00000072849	DERL2	2
ENSG00000072858	SIDT1	1
ENSG00000072864	NDE1	1
ENSG00000072952	MRVI1	1
ENSG00000072954	TMEM38A	1
ENSG00000072958	AP1M1	1
ENSG00000073008	PVR	1
ENSG00000073050	XRCC1	2
ENSG00000073111	MCM2	2
ENSG00000073146	MOV10L1	1
ENSG00000073331	ALPK1	1
ENSG00000073417	PDE8A	1
ENSG00000073536	NLE1	1
ENSG00000073578	SDHA	2
ENSG00000073584	SMARCE1	2
ENSG00000073614	KDM5A	2
ENSG00000073712	FERMT2	1
ENSG00000073737	DHRS9	1
ENSG00000073756	PTGS2	3
ENSG00000073792	IGF2BP2	1
ENSG00000073803	MAP3K13	1
ENSG00000073849	ST6GAL1	2
ENSG00000073861	TBX21	1
ENSG00000073905	VDAC1P1	1
ENSG00000073921	PICALM	1
ENSG00000074054	CLASP1	3
ENSG00000074181	NOTCH3	1
ENSG00000074201	CLNS1A	1
ENSG00000074211	PPP2R2C	2
ENSG00000074219	TEAD2	1
ENSG00000074266	EED	1
ENSG00000074276	CDHR2	2
ENSG00000074319	TSG101	1
ENSG00000074416	MGLL	1
ENSG00000074582	BCS1L	1
ENSG00000074590	NUAK1	2
ENSG00000074603	DPP8	1
ENSG00000074621	SLC24A1	1
ENSG00000074657	ZNF532	1
ENSG00000074706	IPCEF1	1
ENSG00000074755	ZZEF1	1
ENSG00000074803	SLC12A1	1
ENSG00000074964	ARHGEF10L	1
ENSG00000075035	WSCD2	1
ENSG00000075043	KCNQ2	1
ENSG00000075073	TACR2	1
ENSG00000075089	ACTR6	1
ENSG00000075131	TIPIN	1
ENSG00000075142	SRI	1
ENSG00000075218	GTSE1	1
ENSG00000075223	SEMA3C	1
ENSG00000075234	TTC38	1
ENSG00000075239	ACAT1	1
ENSG00000075275	CELSR1	1
ENSG00000075290	WNT8B	1
ENSG00000075292	ZNF638	1
ENSG00000075336	TIMM21	1
ENSG00000075340	ADD2	1
ENSG00000075391	RASAL2	1
ENSG00000075399	VPS9D1	1
ENSG00000075407	ZNF37A	1
ENSG00000075413	MARK3	2
ENSG00000075415	SLC25A3	1
ENSG00000075426	FOSL2	1
ENSG00000075429	CACNG5	1
ENSG00000075539	FRYL	1
ENSG00000075568	TMEM131	1
ENSG00000075624	ACTB	2
ENSG00000075651	PLD1	1
ENSG00000075702	WDR62	1
ENSG00000075711	DLG1	1
ENSG00000075785	RAB7A	1
ENSG00000075790	BCAP29	1
ENSG00000075826	SEC31B	1
ENSG00000075856	SART3	2
ENSG00000075891	PAX2	1
ENSG00000075914	EXOSC7	1
ENSG00000075945	KIFAP3	1
ENSG00000076053	RBM7	1
ENSG00000076067	RBMS2	2
ENSG00000076108	BAZ2A	2
ENSG00000076201	PTPN23	1
ENSG00000076242	MLH1	1
ENSG00000076351	SLC46A1	1
ENSG00000076356	PLXNA2	1
ENSG00000076382	SPAG5	1
ENSG00000076513	ANKRD13A	2
ENSG00000076554	TPD52	1
ENSG00000076555	ACACB	1
ENSG00000076650	GPATCH1	1
ENSG00000076662	ICAM3	1
ENSG00000076685	NT5C2	1
ENSG00000076770	MBNL3	1
ENSG00000076928	ARHGEF1	2
ENSG00000076944	STXBP2	2
ENSG00000077009	NMRK2	1
ENSG00000077044	DGKD	1
ENSG00000077063	CTTNBP2	1
ENSG00000077092	RARB	2
ENSG00000077152	UBE2T	1
ENSG00000077157	PPP1R12B	1
ENSG00000077232	DNAJC10	1
ENSG00000077235	GTF3C1	2
ENSG00000077238	IL4R	1
ENSG00000077254	USP33	1
ENSG00000077264	PAK3	1
ENSG00000077312	SNRPA	1
ENSG00000077348	EXOSC5	1
ENSG00000077380	DYNC1I2	1
ENSG00000077458	FAM76B	1
ENSG00000077514	POLD3	1
ENSG00000077522	ACTN2	1
ENSG00000077549	CAPZB	1
ENSG00000077585	GPR137B	2
ENSG00000077616	NAALAD2	1
ENSG00000077684	JADE1	1
ENSG00000077782	FGFR1	2
ENSG00000077935	SMC1B	1
ENSG00000077942	FBLN1	1
ENSG00000077943	ITGA8	1
ENSG00000078018	MAP2	2
ENSG00000078043	PIAS2	1
ENSG00000078053	AMPH	1
ENSG00000078061	ARAF	1
ENSG00000078070	MCCC1	1
ENSG00000078114	NEBL	2
ENSG00000078124	ACER3	1
ENSG00000078142	PIK3C3	1
ENSG00000078177	N4BP2	1
ENSG00000078237	TIGAR	1
ENSG00000078246	TULP3	1
ENSG00000078269	SYNJ2	1
ENSG00000078295	ADCY2	1
ENSG00000078304	PPP2R5C	1
ENSG00000078328	RBFOX1	1
ENSG00000078369	GNB1	1
ENSG00000078399	HOXA9	2
ENSG00000078401	EDN1	1
ENSG00000078403	MLLT10	1
ENSG00000078487	ZCWPW1	1
ENSG00000078618	NRDC	1
ENSG00000078668	VDAC3	1
ENSG00000078687	TNRC6C	1
ENSG00000078699	CBFA2T2	1
ENSG00000078725	BRINP1	1
ENSG00000078747	ITCH	1
ENSG00000078795	PKD2L2	1
ENSG00000079101	CLUL1	1
ENSG00000079102	RUNX1T1	2
ENSG00000079134	THOC1	1
ENSG00000079150	FKBP7	1
ENSG00000079246	XRCC5	1
ENSG00000079263	SP140	1
ENSG00000079277	MKNK1	2
ENSG00000079308	TNS1	1
ENSG00000079335	CDC14A	1
ENSG00000079337	RAPGEF3	1
ENSG00000079385	CEACAM1	1
ENSG00000079387	SENP1	1
ENSG00000079393	DUSP13	1
ENSG00000079432	CIC	1
ENSG00000079435	LIPE	1
ENSG00000079459	FDFT1	1
ENSG00000079462	PAFAH1B3	1
ENSG00000079482	OPHN1	1
ENSG00000079616	KIF22	3
ENSG00000079691	LRRC16A	1
ENSG00000079785	DDX1	1
ENSG00000079805	DNM2	1
ENSG00000079819	EPB41L2	1
ENSG00000079841	RIMS1	1
ENSG00000079999	KEAP1	1
ENSG00000080031	PTPRH	1
ENSG00000080189	SLC35C2	1
ENSG00000080200	CRYBG3	1
ENSG00000080293	SCTR	1
ENSG00000080345	RIF1	1
ENSG00000080493	SLC4A4	1
ENSG00000080503	SMARCA2	1
ENSG00000080511	RDH8	1
ENSG00000080546	SESN1	1
ENSG00000080603	SRCAP	1
ENSG00000080644	CHRNA3	1
ENSG00000080802	CNOT4	2
ENSG00000080815	PSEN1	1
ENSG00000080819	CPOX	3
ENSG00000080823	MOK	1
ENSG00000080824	HSP90AA1	2
ENSG00000080845	DLGAP4	2
ENSG00000080854	IGSF9B	1
ENSG00000080947	CROCCP3	1
ENSG00000080986	NDC80	2
ENSG00000081026	MAGI3	1
ENSG00000081041	CXCL2	1
ENSG00000081051	AFP	1
ENSG00000081052	COL4A4	1
ENSG00000081059	TCF7	1
ENSG00000081087	OSTM1	1
ENSG00000081181	ARG2	1
ENSG00000081189	MEF2C	1
ENSG00000081237	PTPRC	1
ENSG00000081307	UBA5	1
ENSG00000081377	CDC14B	1
ENSG00000081665	ZNF506	1
ENSG00000081692	JMJD4	1
ENSG00000081760	AACS	1
ENSG00000081791	KIAA0141	1
ENSG00000081913	PHLPP1	1
ENSG00000081923	ATP8B1	1
ENSG00000081985	IL12RB2	1
ENSG00000082014	SMARCD3	1
ENSG00000082146	STRADB	1
ENSG00000082153	BZW1	1
ENSG00000082196	C1QTNF3	1
ENSG00000082213	C5orf22	1
ENSG00000082258	CCNT2	1
ENSG00000082269	FAM135A	1
ENSG00000082293	COL19A1	1
ENSG00000082397	EPB41L3	2
ENSG00000082497	SERTAD4	2
ENSG00000082512	TRAF5	1
ENSG00000082515	MRPL22	2
ENSG00000082516	GEMIN5	1
ENSG00000082641	NFE2L1	2
ENSG00000082684	SEMA5B	2
ENSG00000082781	ITGB5	1
ENSG00000082805	ERC1	2
ENSG00000082898	XPO1	1
ENSG00000083093	PALB2	1
ENSG00000083097	DOPEY1	1
ENSG00000083168	KAT6A	1
ENSG00000083312	TNPO1	1
ENSG00000083444	PLOD1	1
ENSG00000083454	P2RX5	1
ENSG00000083544	TDRD3	1
ENSG00000083720	OXCT1	1
ENSG00000083799	CYLD	1
ENSG00000083817	ZNF416	1
ENSG00000083838	ZNF446	1
ENSG00000083857	FAT1	1
ENSG00000083896	YTHDC1	1
ENSG00000083937	CHMP2B	1
ENSG00000084070	SMAP2	2
ENSG00000084093	REST	2
ENSG00000084110	HAL	2
ENSG00000084112	SSH1	1
ENSG00000084234	APLP2	2
ENSG00000084628	NKAIN1	1
ENSG00000084636	COL16A1	1
ENSG00000084652	TXLNA	1
ENSG00000084676	NCOA1	1
ENSG00000084693	AGBL5	2
ENSG00000084710	EFR3B	1
ENSG00000084734	GCKR	1
ENSG00000084754	HADHA	1
ENSG00000084764	MAPRE3	2
ENSG00000084774	CAD	1
ENSG00000085063	CD59	1
ENSG00000085117	CD82	1
ENSG00000085185	BCORL1	1
ENSG00000085224	ATRX	1
ENSG00000085231	AK6	1
ENSG00000085265	FCN1	1
ENSG00000085276	MECOM	2
ENSG00000085382	HACE1	1
ENSG00000085415	SEH1L	2
ENSG00000085449	WDFY1	1
ENSG00000085511	MAP3K4	2
ENSG00000085514	PILRA	1
ENSG00000085563	ABCB1	2
ENSG00000085644	ZNF213	1
ENSG00000085662	AKR1B1	1
ENSG00000085719	CPNE3	1
ENSG00000085733	CTTN	1
ENSG00000085741	WNT11	1
ENSG00000085760	MTIF2	2
ENSG00000085788	DDHD2	1
ENSG00000085831	TTC39A	2
ENSG00000085832	EPS15	1
ENSG00000085840	ORC1	2
ENSG00000085978	ATG16L1	1
ENSG00000085982	USP40	1
ENSG00000085998	POMGNT1	1
ENSG00000085999	RAD54L	2
ENSG00000086015	MAST2	1
ENSG00000086102	NFX1	1
ENSG00000086159	AQP6	1
ENSG00000086189	DIMT1	1
ENSG00000086200	IPO11	1
ENSG00000086205	FOLH1	1
ENSG00000086232	EIF2AK1	1
ENSG00000086288	NME8	1
ENSG00000086300	SNX10	2
ENSG00000086475	SEPHS1	1
ENSG00000086544	ITPKC	1
ENSG00000086570	FAT2	1
ENSG00000086598	TMED2	1
ENSG00000086696	HSD17B2	1
ENSG00000086730	LAT2	1
ENSG00000086758	HUWE1	1
ENSG00000086848	ALG9	1
ENSG00000086967	MYBPC2	2
ENSG00000086991	NOX4	1
ENSG00000087008	ACOX3	1
ENSG00000087053	MTMR2	1
ENSG00000087074	PPP1R15A	2
ENSG00000087076	HSD17B14	1
ENSG00000087085	ACHE	1
ENSG00000087088	BAX	2
ENSG00000087095	NLK	2
ENSG00000087111	PIGS	1
ENSG00000087191	PSMC5	1
ENSG00000087206	UIMC1	1
ENSG00000087237	CETP	1
ENSG00000087245	MMP2	1
ENSG00000087253	LPCAT2	1
ENSG00000087258	GNAO1	1
ENSG00000087263	OGFOD1	1
ENSG00000087266	SH3BP2	1
ENSG00000087274	ADD1	2
ENSG00000087301	TXNDC16	1
ENSG00000087303	NID2	1
ENSG00000087365	SF3B2	2
ENSG00000087448	KLHL42	1
ENSG00000087460	GNAS	1
ENSG00000087470	DNM1L	1
ENSG00000087494	PTHLH	1
ENSG00000087495	PHACTR3	1
ENSG00000087586	AURKA	2
ENSG00000087589	CASS4	1
ENSG00000087903	RFX2	1
ENSG00000088002	SULT2B1	1
ENSG00000088179	PTPN4	1
ENSG00000088205	DDX18	1
ENSG00000088280	ASAP3	1
ENSG00000088298	EDEM2	1
ENSG00000088320	REM1	1
ENSG00000088340	FER1L4	1
ENSG00000088356	PDRG1	1
ENSG00000088367	EPB41L1	2
ENSG00000088387	DOCK9	1
ENSG00000088543	C3orf18	1
ENSG00000088682	COQ9	1
ENSG00000088726	TMEM40	1
ENSG00000088727	KIF9	1
ENSG00000088766	CRLS1	1
ENSG00000088808	PPP1R13B	1
ENSG00000088812	ATRN	1
ENSG00000088826	SMOX	2
ENSG00000088833	NSFL1C	1
ENSG00000088836	SLC4A11	1
ENSG00000088854	C20orf194	1
ENSG00000088876	ZNF343	2
ENSG00000088881	EBF4	1
ENSG00000088899	RP5-1187M17.10	1
ENSG00000088970	KIZ	1
ENSG00000088986	DYNLL1	1
ENSG00000089006	SNX5	1
ENSG00000089009	RPL6	2
ENSG00000089041	P2RX7	1
ENSG00000089050	RBBP9	1
ENSG00000089053	ANAPC5	2
ENSG00000089057	SLC23A2	1
ENSG00000089060	SLC8B1	1
ENSG00000089063	TMEM230	2
ENSG00000089091	DZANK1	2
ENSG00000089101	CFAP61	1
ENSG00000089116	LHX5	1
ENSG00000089123	TASP1	1
ENSG00000089154	GCN1	2
ENSG00000089159	PXN	1
ENSG00000089163	SIRT4	2
ENSG00000089169	RPH3A	1
ENSG00000089177	KIF16B	1
ENSG00000089195	TRMT6	2
ENSG00000089225	TBX5	1
ENSG00000089234	BRAP	1
ENSG00000089280	FUS	2
ENSG00000089289	IGBP1	1
ENSG00000089327	FXYD5	1
ENSG00000089351	GRAMD1A	1
ENSG00000089486	CDIP1	1
ENSG00000089505	CMTM1	1
ENSG00000089597	GANAB	1
ENSG00000089685	BIRC5	1
ENSG00000089693	MLF2	2
ENSG00000089723	OTUB2	1
ENSG00000089775	ZBTB25	1
ENSG00000089818	NECAP1	1
ENSG00000089876	DHX32	1
ENSG00000089902	RCOR1	2
ENSG00000090006	LTBP4	2
ENSG00000090013	BLVRB	2
ENSG00000090020	SLC9A1	1
ENSG00000090054	SPTLC1	1
ENSG00000090060	PAPOLA	2
ENSG00000090097	PCBP4	1
ENSG00000090263	MRPS33	2
ENSG00000090266	NDUFB2	1
ENSG00000090273	NUDC	1
ENSG00000090316	MAEA	1
ENSG00000090339	ICAM1	1
ENSG00000090372	STRN4	1
ENSG00000090432	MUL1	1
ENSG00000090470	PDCD7	1
ENSG00000090487	SPG21	1
ENSG00000090530	P3H2	1
ENSG00000090534	THPO	1
ENSG00000090539	CHRD	1
ENSG00000090554	FLT3LG	1
ENSG00000090565	RAB11FIP3	1
ENSG00000090612	ZNF268	1
ENSG00000090621	PABPC4	2
ENSG00000090686	USP48	1
ENSG00000090857	PDPR	1
ENSG00000090861	AARS	2
ENSG00000090863	GLG1	2
ENSG00000090905	TNRC6A	1
ENSG00000090924	PLEKHG2	2
ENSG00000090932	DLL3	1
ENSG00000090975	PITPNM2	1
ENSG00000090989	EXOC1	1
ENSG00000091073	DTX2	1
ENSG00000091127	PUS7	1
ENSG00000091128	LAMB4	1
ENSG00000091129	NRCAM	1
ENSG00000091136	LAMB1	1
ENSG00000091140	DLD	1
ENSG00000091157	WDR7	1
ENSG00000091164	TXNL1	1
ENSG00000091181	IL5RA	1
ENSG00000091317	CMTM6	1
ENSG00000091428	RAPGEF4	1
ENSG00000091490	SEL1L3	1
ENSG00000091527	CDV3	1
ENSG00000091536	MYO15A	1
ENSG00000091583	APOH	2
ENSG00000091592	NLRP1	1
ENSG00000091640	SPAG7	1
ENSG00000091656	ZFHX4	1
ENSG00000091732	ZC3HC1	1
ENSG00000091831	ESR1	1
ENSG00000091879	ANGPT2	1
ENSG00000091947	TMEM101	1
ENSG00000092020	PPP2R3C	1
ENSG00000092051	JPH4	1
ENSG00000092068	SLC7A8	3
ENSG00000092094	OSGEP	2
ENSG00000092108	SCFD1	1
ENSG00000092140	G2E3	1
ENSG00000092148	HECTD1	1
ENSG00000092199	HNRNPC	2
ENSG00000092200	RPGRIP1	1
ENSG00000092201	SUPT16H	2
ENSG00000092208	GEMIN2	1
ENSG00000092330	TINF2	1
ENSG00000092421	SEMA6A	2
ENSG00000092439	TRPM7	1
ENSG00000092445	TYRO3	1
ENSG00000092470	WDR76	1
ENSG00000092529	CAPN3	1
ENSG00000092531	SNAP23	1
ENSG00000092621	PHGDH	1
ENSG00000092820	EZR	1
ENSG00000092847	AGO1	1
ENSG00000092853	CLSPN	2
ENSG00000092871	RFFL	1
ENSG00000092929	UNC13D	1
ENSG00000092964	DPYSL2	1
ENSG00000092969	TGFB2	2
ENSG00000092978	GPATCH2	1
ENSG00000093000	NUP50	1
ENSG00000093009	CDC45	2
ENSG00000093010	COMT	2
ENSG00000093072	CECR1	1
ENSG00000093144	ECHDC1	1
ENSG00000093183	SEC22C	1
ENSG00000094631	HDAC6	1
ENSG00000094755	GABRP	1
ENSG00000094804	CDC6	1
ENSG00000094841	UPRT	2
ENSG00000094880	CDC23	3
ENSG00000094914	AAAS	1
ENSG00000094916	CBX5	2
ENSG00000094975	SUCO	1
ENSG00000095002	MSH2	1
ENSG00000095059	DHPS	1
ENSG00000095066	HOOK2	1
ENSG00000095139	ARCN1	1
ENSG00000095203	EPB41L4B	1
ENSG00000095261	PSMD5	1
ENSG00000095303	PTGS1	1
ENSG00000095319	NUP188	1
ENSG00000095321	CRAT	1
ENSG00000095370	SH2D3C	1
ENSG00000095380	NANS	1
ENSG00000095383	TBC1D2	1
ENSG00000095485	CWF19L1	1
ENSG00000095539	SEMA4G	2
ENSG00000095564	BTAF1	1
ENSG00000095587	TLL2	2
ENSG00000095627	TDRD1	1
ENSG00000095637	SORBS1	1
ENSG00000095713	CRTAC1	1
ENSG00000095739	BAMBI	1
ENSG00000095777	MYO3A	2
ENSG00000095787	WAC	1
ENSG00000095794	CREM	1
ENSG00000095906	NUBP2	1
ENSG00000095932	SMIM24	1
ENSG00000095951	HIVEP1	3
ENSG00000095981	KCNK16	2
ENSG00000096060	FKBP5	1
ENSG00000096070	BRPF3	1
ENSG00000096088	PGC	1
ENSG00000096092	TMEM14A	1
ENSG00000096093	EFHC1	1
ENSG00000096384	HSP90AB1	1
ENSG00000096395	MLN	1
ENSG00000096433	ITPR3	1
ENSG00000096654	ZNF184	1
ENSG00000096696	DSP	1
ENSG00000096717	SIRT1	1
ENSG00000096872	IFT74	1
ENSG00000096968	JAK2	1
ENSG00000097007	ABL1	2
ENSG00000097046	CDC7	1
ENSG00000097096	SYDE2	1
ENSG00000099139	PCSK5	1
ENSG00000099204	ABLIM1	1
ENSG00000099250	NRP1	2
ENSG00000099256	PRTFDC1	1
ENSG00000099260	PALMD	1
ENSG00000099284	H2AFY2	1
ENSG00000099290	FAM21A	1
ENSG00000099308	MAST3	1
ENSG00000099331	MYO9B	1
ENSG00000099338	CATSPERG	1
ENSG00000099381	SETD1A	2
ENSG00000099622	CIRBP	1
ENSG00000099625	CBARP	1
ENSG00000099783	HNRNPM	1
ENSG00000099785	2020-03-02	1
ENSG00000099795	NDUFB7	1
ENSG00000099797	TECR	2
ENSG00000099800	TIMM13	1
ENSG00000099860	GADD45B	1
ENSG00000099866	MADCAM1	1
ENSG00000099869	IGF2-AS	1
ENSG00000099889	ARVCF	1
ENSG00000099899	TRMT2A	1
ENSG00000099901	RANBP1	1
ENSG00000099910	KLHL22	2
ENSG00000099917	MED15	2
ENSG00000099937	SERPIND1	1
ENSG00000099940	SNAP29	1
ENSG00000099942	CRKL	2
ENSG00000099949	LZTR1	1
ENSG00000099954	CECR2	1
ENSG00000099957	P2RX6	2
ENSG00000099960	SLC7A4	1
ENSG00000099968	BCL2L13	1
ENSG00000099991	CABIN1	1
ENSG00000099998	GGT5	1
ENSG00000100014	SPECC1L	1
ENSG00000100027	YPEL1	1
ENSG00000100030	MAPK1	1
ENSG00000100034	PPM1F	2
ENSG00000100038	TOP3B	2
ENSG00000100055	CYTH4	1
ENSG00000100056	DGCR14	1
ENSG00000100058	CRYBB2P1	1
ENSG00000100060	MFNG	1
ENSG00000100065	CARD10	1
ENSG00000100077	GRK3	1
ENSG00000100079	LGALS2	1
ENSG00000100084	HIRA	1
ENSG00000100092	SH3BP1	1
ENSG00000100100	PIK3IP1	1
ENSG00000100105	PATZ1	1
ENSG00000100106	TRIOBP	1
ENSG00000100109	TFIP11	2
ENSG00000100138	SNU13	1
ENSG00000100142	POLR2F	1
ENSG00000100147	CCDC134	1
ENSG00000100150	DEPDC5	1
ENSG00000100151	PICK1	2
ENSG00000100170	SLC5A1	1
ENSG00000100181	TPTEP1	2
ENSG00000100196	KDELR3	1
ENSG00000100197	CYP2D6	1
ENSG00000100201	DDX17	1
ENSG00000100206	DMC1	1
ENSG00000100209	HSCB	2
ENSG00000100211	CBY1	1
ENSG00000100218	RSPH14	3
ENSG00000100219	XBP1	1
ENSG00000100227	POLDIP3	1
ENSG00000100242	SUN2	1
ENSG00000100246	DNAL4	1
ENSG00000100249	C22orf31	1
ENSG00000100258	LMF2	1
ENSG00000100290	BIK	1
ENSG00000100292	HMOX1	1
ENSG00000100296	THOC5	1
ENSG00000100297	MCM5	1
ENSG00000100298	APOBEC3H	1
ENSG00000100307	CBX7	1
ENSG00000100311	PDGFB	1
ENSG00000100316	RPL3	1
ENSG00000100319	ZMAT5	1
ENSG00000100320	RBFOX2	2
ENSG00000100321	SYNGR1	1
ENSG00000100335	MIEF1	1
ENSG00000100336	APOL4	1
ENSG00000100345	MYH9	1
ENSG00000100347	SAMM50	1
ENSG00000100353	EIF3D	1
ENSG00000100354	TNRC6B	1
ENSG00000100360	IFT27	1
ENSG00000100368	CSF2RB	1
ENSG00000100376	FAM118A	2
ENSG00000100380	ST13	1
ENSG00000100385	IL2RB	1
ENSG00000100393	EP300	1
ENSG00000100401	RANGAP1	1
ENSG00000100410	PHF5A	1
ENSG00000100412	ACO2	1
ENSG00000100416	TRMU	1
ENSG00000100418	DESI1	1
ENSG00000100425	BRD1	1
ENSG00000100427	MLC1	1
ENSG00000100442	FKBP3	1
ENSG00000100445	SDR39U1	1
ENSG00000100461	RBM23	1
ENSG00000100462	PRMT5	1
ENSG00000100478	AP4S1	1
ENSG00000100485	SOS2	1
ENSG00000100490	CDKL1	2
ENSG00000100503	NIN	1
ENSG00000100504	PYGL	1
ENSG00000100505	TRIM9	1
ENSG00000100522	GNPNAT1	1
ENSG00000100523	DDHD1	1
ENSG00000100558	PLEK2	1
ENSG00000100564	PIGH	1
ENSG00000100575	TIMM9	1
ENSG00000100578	KIAA0586	1
ENSG00000100583	SAMD15	1
ENSG00000100591	AHSA1	1
ENSG00000100592	DAAM1	2
ENSG00000100599	RIN3	1
ENSG00000100600	LGMN	2
ENSG00000100603	SNW1	1
ENSG00000100614	PPM1A	1
ENSG00000100626	GALNT16	1
ENSG00000100628	ASB2	1
ENSG00000100632	ERH	1
ENSG00000100647	SUSD6	1
ENSG00000100650	SRSF5	1
ENSG00000100664	EIF5	1
ENSG00000100665	SERPINA4	1
ENSG00000100697	DICER1	1
ENSG00000100714	MTHFD1	2
ENSG00000100721	TCL1A	2
ENSG00000100722	ZC3H14	1
ENSG00000100731	PCNX1	1
ENSG00000100744	GSKIP	1
ENSG00000100796	PPP4R3A	1
ENSG00000100802	C14orf93	1
ENSG00000100813	ACIN1	1
ENSG00000100823	APEX1	2
ENSG00000100836	PABPN1	1
ENSG00000100852	ARHGAP5	1
ENSG00000100865	CINP	2
ENSG00000100867	DHRS2	1
ENSG00000100883	SRP54	1
ENSG00000100888	CHD8	1
ENSG00000100889	PCK2	1
ENSG00000100890	KIAA0391	1
ENSG00000100897	DCAF11	1
ENSG00000100902	PSMA6	1
ENSG00000100906	NFKBIA	1
ENSG00000100908	EMC9	1
ENSG00000100918	REC8	1
ENSG00000100934	SEC23A	1
ENSG00000100941	PNN	1
ENSG00000100968	NFATC4	1
ENSG00000100979	PLTP	1
ENSG00000100983	GSS	1
ENSG00000100997	ABHD12	1
ENSG00000101000	PROCR	2
ENSG00000101003	GINS1	1
ENSG00000101004	NINL	1
ENSG00000101019	UQCC1	2
ENSG00000101040	ZMYND8	1
ENSG00000101049	SGK2	1
ENSG00000101052	IFT52	1
ENSG00000101074	R3HDML	1
ENSG00000101079	NDRG3	2
ENSG00000101082	SLA2	1
ENSG00000101084	C20orf24	1
ENSG00000101096	NFATC2	1
ENSG00000101104	PABPC1L	1
ENSG00000101109	STK4	1
ENSG00000101132	PFDN4	1
ENSG00000101138	CSTF1	2
ENSG00000101144	BMP7	1
ENSG00000101146	RAE1	1
ENSG00000101158	NELFCD	2
ENSG00000101162	TUBB1	1
ENSG00000101166	PRELID3B	1
ENSG00000101191	DIDO1	1
ENSG00000101197	BIRC7	1
ENSG00000101203	COL20A1	1
ENSG00000101210	EEF1A2	1
ENSG00000101213	PTK6	1
ENSG00000101222	SPEF1	1
ENSG00000101224	CDC25B	1
ENSG00000101246	ARFRP1	1
ENSG00000101247	NDUFAF5	1
ENSG00000101255	TRIB3	1
ENSG00000101265	RASSF2	1
ENSG00000101266	CSNK2A1	1
ENSG00000101294	HM13	2
ENSG00000101298	SNPH	1
ENSG00000101310	SEC23B	1
ENSG00000101327	PDYN	2
ENSG00000101331	CCM2L	1
ENSG00000101335	MYL9	1
ENSG00000101337	TM9SF4	2
ENSG00000101342	TLDC2	1
ENSG00000101343	CRNKL1	1
ENSG00000101346	POFUT1	1
ENSG00000101347	SAMHD1	1
ENSG00000101349	PAK5	1
ENSG00000101350	KIF3B	1
ENSG00000101361	NOP56	1
ENSG00000101365	IDH3B	2
ENSG00000101384	JAG1	1
ENSG00000101391	CDK5RAP1	1
ENSG00000101407	TTI1	1
ENSG00000101413	RPRD1B	1
ENSG00000101417	PXMP4	1
ENSG00000101435	CST9L	1
ENSG00000101439	CST3	1
ENSG00000101440	ASIP	1
ENSG00000101460	MAP1LC3A	1
ENSG00000101464	PIGU	2
ENSG00000101473	ACOT8	1
ENSG00000101474	APMAP	1
ENSG00000101489	CELF4	1
ENSG00000101493	ZNF516	2
ENSG00000101546	RBFA	3
ENSG00000101557	USP14	1
ENSG00000101574	METTL4	1
ENSG00000101577	LPIN2	2
ENSG00000101596	SMCHD1	1
ENSG00000101605	MYOM1	1
ENSG00000101608	MYL12A	1
ENSG00000101624	CEP76	1
ENSG00000101638	ST8SIA5	1
ENSG00000101639	CEP192	1
ENSG00000101654	RNMT	1
ENSG00000101665	SMAD7	1
ENSG00000101670	LIPG	1
ENSG00000101695	RNF125	1
ENSG00000101745	ANKRD12	2
ENSG00000101746	NOL4	1
ENSG00000101752	MIB1	1
ENSG00000101773	RBBP8	2
ENSG00000101782	RIOK3	1
ENSG00000101811	CSTF2	1
ENSG00000101849	TBL1X	1
ENSG00000101868	POLA1	1
ENSG00000101871	MID1	2
ENSG00000101888	NXT2	1
ENSG00000101898	MCTS2P	1
ENSG00000101901	ALG13	1
ENSG00000101935	AMMECR1	1
ENSG00000101945	SUV39H1	2
ENSG00000101966	XIAP	1
ENSG00000101972	STAG2	2
ENSG00000101986	ABCD1	1
ENSG00000101997	CCDC22	1
ENSG00000102010	BMX	1
ENSG00000102034	ELF4	1
ENSG00000102055	PPP1R2P9	1
ENSG00000102076	OPN1LW	1
ENSG00000102081	FMR1	1
ENSG00000102100	SLC35A2	1
ENSG00000102103	PQBP1	1
ENSG00000102125	TAZ	1
ENSG00000102128	RAB40AL	1
ENSG00000102144	PGK1	1
ENSG00000102145	GATA1	1
ENSG00000102158	MAGT1	1
ENSG00000102174	PHEX	1
ENSG00000102178	UBL4A	1
ENSG00000102189	EEA1	1
ENSG00000102225	CDK16	1
ENSG00000102226	USP11	2
ENSG00000102230	PCYT1B	1
ENSG00000102265	TIMP1	1
ENSG00000102287	GABRE	1
ENSG00000102309	PIN4	2
ENSG00000102312	PORCN	1
ENSG00000102316	MAGED2	1
ENSG00000102317	RBM3	1
ENSG00000102359	SRPX2	1
ENSG00000102387	TAF7L	1
ENSG00000102401	ARMCX3	1
ENSG00000102445	KIAA0226L	1
ENSG00000102452	NALCN	1
ENSG00000102471	NDFIP2	1
ENSG00000102524	TNFSF13B	1
ENSG00000102531	FNDC3A	2
ENSG00000102554	KLF5	1
ENSG00000102572	STK24	2
ENSG00000102606	ARHGEF7	2
ENSG00000102678	FGF9	1
ENSG00000102699	PARP4	1
ENSG00000102710	SUPT20H	1
ENSG00000102738	MRPS31	1
ENSG00000102753	KPNA3	3
ENSG00000102755	FLT1	2
ENSG00000102763	VWA8	1
ENSG00000102780	DGKH	2
ENSG00000102781	KATNAL1	1
ENSG00000102796	DHRS12	1
ENSG00000102804	TSC22D1	1
ENSG00000102893	PHKB	1
ENSG00000102897	LYRM1	1
ENSG00000102900	NUP93	2
ENSG00000102901	CENPT	1
ENSG00000102904	TSNAXIP1	1
ENSG00000102908	NFAT5	1
ENSG00000102910	LONP2	1
ENSG00000102921	N4BP1	1
ENSG00000102931	ARL2BP	1
ENSG00000102935	ZNF423	1
ENSG00000102962	CCL22	1
ENSG00000102967	DHODH	2
ENSG00000102974	CTCF	1
ENSG00000102978	POLR2C	1
ENSG00000102984	ZNF821	2
ENSG00000102996	MMP15	1
ENSG00000103005	USB1	1
ENSG00000103018	CYB5B	1
ENSG00000103021	CCDC113	1
ENSG00000103042	SLC38A7	1
ENSG00000103043	VAC14	1
ENSG00000103047	TANGO6	1
ENSG00000103051	COG4	2
ENSG00000103061	SLC7A6OS	1
ENSG00000103064	SLC7A6	1
ENSG00000103066	PLA2G15	1
ENSG00000103067	ESRP2	1
ENSG00000103089	FA2H	1
ENSG00000103091	WDR59	2
ENSG00000103111	MON1B	1
ENSG00000103121	CMC2	1
ENSG00000103148	NPRL3	1
ENSG00000103150	MLYCD	1
ENSG00000103152	MPG	1
ENSG00000103154	NECAB2	1
ENSG00000103160	HSDL1	1
ENSG00000103168	TAF1C	1
ENSG00000103174	NAGPA	3
ENSG00000103184	SEC14L5	2
ENSG00000103194	USP10	1
ENSG00000103196	CRISPLD2	1
ENSG00000103199	ZNF500	1
ENSG00000103202	NME4	1
ENSG00000103227	LMF1	1
ENSG00000103248	MTHFSD	2
ENSG00000103260	METRN	1
ENSG00000103266	STUB1	1
ENSG00000103274	NUBP1	1
ENSG00000103275	UBE2I	2
ENSG00000103316	CRYM	1
ENSG00000103319	EEF2K	1
ENSG00000103342	GSPT1	1
ENSG00000103351	CLUAP1	1
ENSG00000103356	EARS2	1
ENSG00000103365	GGA2	1
ENSG00000103375	AQP8	1
ENSG00000103381	CPPED1	1
ENSG00000103423	DNAJA3	1
ENSG00000103429	BFAR	1
ENSG00000103472	RRN3P2	1
ENSG00000103479	RBL2	1
ENSG00000103489	XYLT1	1
ENSG00000103494	RPGRIP1L	2
ENSG00000103495	MAZ	1
ENSG00000103496	STX4	1
ENSG00000103502	CDIPT	1
ENSG00000103507	BCKDK	1
ENSG00000103510	KAT8	1
ENSG00000103528	SYT17	1
ENSG00000103534	TMC5	1
ENSG00000103540	CCP110	1
ENSG00000103544	C16orf62	1
ENSG00000103546	SLC6A2	1
ENSG00000103549	RNF40	2
ENSG00000103550	KNOP1	1
ENSG00000103647	CORO2B	1
ENSG00000103653	CSK	1
ENSG00000103657	HERC1	2
ENSG00000103671	TRIP4	1
ENSG00000103707	MTFMT	2
ENSG00000103723	AP3B2	1
ENSG00000103740	ACSBG1	2
ENSG00000103742	IGDCC4	1
ENSG00000103769	RAB11A	1
ENSG00000103832	GOLGA8UP	2
ENSG00000103852	TTC23	1
ENSG00000103855	CD276	1
ENSG00000103876	FAH	3
ENSG00000103888	CEMIP	2
ENSG00000103932	RPAP1	1
ENSG00000103942	HOMER2	3
ENSG00000103966	EHD4	1
ENSG00000103994	ZNF106	1
ENSG00000104055	TGM5	1
ENSG00000104059	FAM189A1	2
ENSG00000104067	TJP1	1
ENSG00000104093	DMXL2	1
ENSG00000104129	DNAJC17	1
ENSG00000104131	EIF3J	1
ENSG00000104133	SPG11	2
ENSG00000104147	OIP5	1
ENSG00000104164	BLOC1S6	1
ENSG00000104205	SGK3	1
ENSG00000104218	CSPP1	1
ENSG00000104219	ZDHHC2	1
ENSG00000104228	TRIM35	3
ENSG00000104231	ZFAND1	1
ENSG00000104267	CA2	1
ENSG00000104299	INTS9	1
ENSG00000104313	EYA1	1
ENSG00000104320	NBN	1
ENSG00000104324	CPQ	1
ENSG00000104325	DECR1	1
ENSG00000104327	CALB1	1
ENSG00000104332	SFRP1	1
ENSG00000104343	UBE2W	1
ENSG00000104361	NIPAL2	1
ENSG00000104365	IKBKB	1
ENSG00000104368	PLAT	2
ENSG00000104369	JPH1	1
ENSG00000104375	STK3	1
ENSG00000104381	GDAP1	1
ENSG00000104388	RAB2A	1
ENSG00000104408	EIF3E	1
ENSG00000104412	EMC2	1
ENSG00000104419	NDRG1	2
ENSG00000104427	ZC2HC1A	1
ENSG00000104447	TRPS1	1
ENSG00000104450	SPAG1	1
ENSG00000104472	CHRAC1	1
ENSG00000104517	UBR5	1
ENSG00000104549	SQLE	1
ENSG00000104626	ERI1	1
ENSG00000104635	SLC39A14	2
ENSG00000104643	MTMR9	1
ENSG00000104679	R3HCC1	1
ENSG00000104691	UBXN8	1
ENSG00000104695	PPP2CB	1
ENSG00000104714	ERICH1	1
ENSG00000104728	ARHGEF10	1
ENSG00000104731	KLHDC4	1
ENSG00000104738	MCM4	1
ENSG00000104755	ADAM2	1
ENSG00000104760	FGL1	1
ENSG00000104763	ASAH1	1
ENSG00000104765	BNIP3L	1
ENSG00000104783	KCNN4	1
ENSG00000104804	TULP2	1
ENSG00000104808	DHDH	1
ENSG00000104812	GYS1	1
ENSG00000104814	MAP4K1	1
ENSG00000104818	CGB2	1
ENSG00000104823	ECH1	1
ENSG00000104824	HNRNPL	1
ENSG00000104835	SARS2	1
ENSG00000104852	SNRNP70	1
ENSG00000104853	CLPTM1	1
ENSG00000104856	RELB	1
ENSG00000104859	CLASRP	1
ENSG00000104866	PPP1R37	1
ENSG00000104881	PPP1R13L	1
ENSG00000104884	ERCC2	1
ENSG00000104894	CD37	1
ENSG00000104899	AMH	1
ENSG00000104901	DKKL1	1
ENSG00000104903	LYL1	1
ENSG00000104907	TRMT1	2
ENSG00000104951	IL4I1	2
ENSG00000104953	TLE6	1
ENSG00000104957	CCDC130	1
ENSG00000104960	PTOV1	2
ENSG00000104967	NOVA2	1
ENSG00000104972	LILRB1	1
ENSG00000104976	SNAPC2	1
ENSG00000104979	C19orf53	2
ENSG00000104983	CCDC61	2
ENSG00000104998	IL27RA	1
ENSG00000105048	TNNT1	1
ENSG00000105053	VRK3	1
ENSG00000105063	PPP6R1	1
ENSG00000105072	C19orf44	1
ENSG00000105085	MED26	1
ENSG00000105088	OLFM2	1
ENSG00000105122	RASAL3	1
ENSG00000105131	EPHX3	1
ENSG00000105171	POP4	1
ENSG00000105173	CCNE1	1
ENSG00000105176	URI1	1
ENSG00000105185	PDCD5	1
ENSG00000105197	TIMM50	1
ENSG00000105198	LGALS13	1
ENSG00000105204	DYRK1B	2
ENSG00000105221	AKT2	1
ENSG00000105223	PLD3	1
ENSG00000105245	NUMBL	1
ENSG00000105261	OVOL3	1
ENSG00000105278	ZFR2	1
ENSG00000105281	SLC1A5	2
ENSG00000105287	PRKD2	1
ENSG00000105289	TJP3	1
ENSG00000105290	APLP1	1
ENSG00000105321	CCDC9	1
ENSG00000105323	HNRNPUL1	3
ENSG00000105327	BBC3	1
ENSG00000105339	DENND3	1
ENSG00000105341	ATP5SL	1
ENSG00000105352	CEACAM4	1
ENSG00000105357	MYH14	1
ENSG00000105364	MRPL4	1
ENSG00000105366	SIGLEC8	1
ENSG00000105369	CD79A	1
ENSG00000105372	RPS19	2
ENSG00000105373	GLTSCR2	1
ENSG00000105376	ICAM5	1
ENSG00000105383	CD33	2
ENSG00000105392	CRX	1
ENSG00000105397	TYK2	1
ENSG00000105401	CDC37	1
ENSG00000105402	NAPA	1
ENSG00000105419	MEIS3	1
ENSG00000105426	PTPRS	1
ENSG00000105427	CNFN	1
ENSG00000105429	MEGF8	3
ENSG00000105438	KDELR1	1
ENSG00000105467	SYNGR4	1
ENSG00000105479	CCDC114	1
ENSG00000105483	CARD8	1
ENSG00000105492	SIGLEC6	1
ENSG00000105509	HAS1	1
ENSG00000105514	RAB3D	2
ENSG00000105516	DBP	1
ENSG00000105518	TMEM205	2
ENSG00000105549	THEG	1
ENSG00000105552	BCAT2	1
ENSG00000105556	MIER2	1
ENSG00000105559	PLEKHA4	1
ENSG00000105568	PPP2R1A	1
ENSG00000105583	WDR83OS	1
ENSG00000105605	CACNG7	1
ENSG00000105607	GCDH	1
ENSG00000105613	MAST1	1
ENSG00000105617	LENG1	1
ENSG00000105618	PRPF31	1
ENSG00000105619	TFPT	1
ENSG00000105639	JAK3	1
ENSG00000105640	RPL18A	1
ENSG00000105642	KCNN1	1
ENSG00000105643	ARRDC2	1
ENSG00000105647	PIK3R2	1
ENSG00000105650	PDE4C	1
ENSG00000105655	ISYNA1	2
ENSG00000105662	CRTC1	1
ENSG00000105668	UPK1A	1
ENSG00000105669	COPE	1
ENSG00000105671	DDX49	1
ENSG00000105672	ETV2	1
ENSG00000105675	ATP4A	1
ENSG00000105676	ARMC6	1
ENSG00000105695	MAG	1
ENSG00000105696	TMEM59L	1
ENSG00000105697	HAMP	1
ENSG00000105698	USF2	1
ENSG00000105699	LSR	1
ENSG00000105700	KXD1	1
ENSG00000105701	FKBP8	2
ENSG00000105707	HPN	1
ENSG00000105711	SCN1B	1
ENSG00000105726	ATP13A1	1
ENSG00000105732	ZNF574	1
ENSG00000105738	SIPA1L3	1
ENSG00000105767	CADM4	2
ENSG00000105771	SMG9	1
ENSG00000105784	RUNDC3B	1
ENSG00000105792	CFAP69	1
ENSG00000105793	GTPBP10	1
ENSG00000105810	CDK6	1
ENSG00000105821	DNAJC2	1
ENSG00000105825	TFPI2	2
ENSG00000105829	BET1	1
ENSG00000105852	PON3	1
ENSG00000105855	ITGB8	2
ENSG00000105856	HBP1	2
ENSG00000105865	DUS4L	1
ENSG00000105866	SP4	1
ENSG00000105875	WDR91	2
ENSG00000105877	DNAH11	1
ENSG00000105879	CBLL1	1
ENSG00000105889	STEAP1B	1
ENSG00000105928	DFNA5	1
ENSG00000105929	ATP6V0A4	1
ENSG00000105939	ZC3HAV1	2
ENSG00000105948	TTC26	1
ENSG00000105953	OGDH	1
ENSG00000105971	CAV2	1
ENSG00000105974	CAV1	1
ENSG00000105976	MET	2
ENSG00000105982	RNF32	1
ENSG00000105983	LMBR1	1
ENSG00000105988	NHP2P1	1
ENSG00000105989	WNT2	1
ENSG00000105991	HOXA1	1
ENSG00000105993	DNAJB6	1
ENSG00000105996	HOXA2	2
ENSG00000105997	HOXA3	1
ENSG00000106004	HOXA5	1
ENSG00000106012	IQCE	1
ENSG00000106013	ANKRD7	2
ENSG00000106018	VIPR2	1
ENSG00000106028	SSBP1	2
ENSG00000106031	HOXA13	1
ENSG00000106034	CPED1	2
ENSG00000106049	HIBADH	1
ENSG00000106052	TAX1BP1	1
ENSG00000106069	CHN2	1
ENSG00000106070	GRB10	2
ENSG00000106078	COBL	1
ENSG00000106080	FKBP14	1
ENSG00000106086	PLEKHA8	1
ENSG00000106100	NOD1	1
ENSG00000106123	EPHB6	2
ENSG00000106128	GHRHR	1
ENSG00000106144	CASP2	2
ENSG00000106153	CHCHD2	1
ENSG00000106236	NPTX2	1
ENSG00000106244	PDAP1	1
ENSG00000106245	BUD31	1
ENSG00000106246	PTCD1	2
ENSG00000106261	ZKSCAN1	1
ENSG00000106263	EIF3B	2
ENSG00000106268	NUDT1	1
ENSG00000106278	PTPRZ1	1
ENSG00000106290	TAF6	1
ENSG00000106299	WASL	2
ENSG00000106305	AIMP2	1
ENSG00000106328	FSCN3	1
ENSG00000106336	FBXO24	1
ENSG00000106341	PPP1R17	1
ENSG00000106344	RBM28	2
ENSG00000106348	IMPDH1	2
ENSG00000106351	AGFG2	2
ENSG00000106355	LSM5	1
ENSG00000106366	SERPINE1	1
ENSG00000106367	AP1S1	1
ENSG00000106384	MOGAT3	1
ENSG00000106397	PLOD3	1
ENSG00000106399	RPA3	2
ENSG00000106415	GLCCI1	1
ENSG00000106459	NRF1	1
ENSG00000106460	TMEM106B	1
ENSG00000106477	CEP41	1
ENSG00000106479	ZNF862	1
ENSG00000106484	MEST	1
ENSG00000106511	MEOX2	2
ENSG00000106524	ANKMY2	2
ENSG00000106536	POU6F2	1
ENSG00000106537	TSPAN13	1
ENSG00000106540	AC004837.3	1
ENSG00000106554	CHCHD3	1
ENSG00000106571	GLI3	1
ENSG00000106588	PSMA2	1
ENSG00000106591	MRPL32	2
ENSG00000106603	COA1	1
ENSG00000106605	BLVRA	1
ENSG00000106608	URGCP	1
ENSG00000106609	TMEM248	2
ENSG00000106610	STAG3L4	1
ENSG00000106615	RHEB	1
ENSG00000106617	PRKAG2	2
ENSG00000106624	AEBP1	1
ENSG00000106628	POLD2	1
ENSG00000106631	MYL7	1
ENSG00000106633	GCK	2
ENSG00000106635	BCL7B	2
ENSG00000106636	YKT6	1
ENSG00000106638	TBL2	1
ENSG00000106648	GALNTL5	2
ENSG00000106665	CLIP2	1
ENSG00000106686	SPATA6L	1
ENSG00000106692	FKTN	1
ENSG00000106701	FSD1L	1
ENSG00000106771	TMEM245	1
ENSG00000106772	PRUNE2	2
ENSG00000106785	TRIM14	1
ENSG00000106804	C5	1
ENSG00000106819	ASPN	1
ENSG00000106829	TLE4	1
ENSG00000106852	LHX6	1
ENSG00000106853	PTGR1	1
ENSG00000106868	SUSD1	1
ENSG00000106948	AKNA	1
ENSG00000106976	DNM1	1
ENSG00000106991	ENG	1
ENSG00000107099	DOCK8	1
ENSG00000107105	ELAVL2	2
ENSG00000107140	TESK1	1
ENSG00000107147	KCNT1	1
ENSG00000107159	CA9	1
ENSG00000107185	RGP1	1
ENSG00000107186	MPDZ	1
ENSG00000107201	DDX58	1
ENSG00000107263	RAPGEF1	2
ENSG00000107281	NPDC1	1
ENSG00000107371	EXOSC3	1
ENSG00000107372	ZFAND5	1
ENSG00000107447	DNTT	1
ENSG00000107485	GATA3	1
ENSG00000107521	HPS1	1
ENSG00000107537	PHYH	1
ENSG00000107551	RASSF4	1
ENSG00000107560	RAB11FIP2	1
ENSG00000107614	TRDMT1	1
ENSG00000107625	DDX50	1
ENSG00000107643	MAPK8	1
ENSG00000107651	SEC23IP	2
ENSG00000107736	CDH23	1
ENSG00000107738	C10orf54	1
ENSG00000107742	SPOCK2	2
ENSG00000107745	MICU1	1
ENSG00000107758	PPP3CB	1
ENSG00000107771	CCSER2	1
ENSG00000107796	ACTA2	1
ENSG00000107798	LIPA	1
ENSG00000107807	TLX1	1
ENSG00000107816	LZTS2	1
ENSG00000107819	SFXN3	1
ENSG00000107829	FBXW4	1
ENSG00000107831	FGF8	1
ENSG00000107859	PITX3	1
ENSG00000107863	ARHGAP21	1
ENSG00000107864	CPEB3	1
ENSG00000107874	CUEDC2	1
ENSG00000107882	SUFU	1
ENSG00000107902	LHPP	1
ENSG00000107929	LARP4B	1
ENSG00000107937	GTPBP4	2
ENSG00000107938	EDRF1	2
ENSG00000107951	MTPAP	1
ENSG00000107954	NEURL1	1
ENSG00000107959	PITRM1	1
ENSG00000108010	GLRX3	1
ENSG00000108018	SORCS1	1
[truncated: 15,216 more rows]
